# Supplementary material for: Putative genome contamination has minimal impact on the GTDB taxonomy
Source: Microb Genom. 2024 May 29;10(5):001256. doi: 10.1099/mgen.0.001256 (PMC11261887; doi:10.1099/mgen.0.001256)
Supplement: Table S1. [file mgen-10-01256-s001.xlsx]

## Sheet: Titles & Legends
Table	Title and column	Category	Description
S1	Title	-	Genomes identified in the ANI and BAC120 analyses that were not congruent with the original classification.
S1	gid	GTDB R207 metadata.	The genome identifier used at NCBI.
S1	contig_count		The number of contigs present in the genome.
S1	genome_type		The type of genome (MAG, SAG, Isolate).
S1	original_gtdb_r207_classification		The taxonomic classification of the whole genome at GTDB in R207.
S1	gtdb_species_rep		Is the genome is designated as a GTDB species representative.
S1	taxonomic_novelty		The taxonomic novelty assigned to the whole genome using the GTDB R207 taxonomy.
S1	number_of_genomes_in_gtdb_species_cluster		The number of genomes in the GTDB species cluster.
S1	number_of_genome_in_gtdb_species_that_fail_gunc	Values produced by GUNC.	The number of genomes in the GTDB species cluster that were flagged as putatively contaminated by GUNC.
S1	gunc_rank_at_which_highest_css_occurs		The rank at which the highest clade separation score (CSS) is produced for the whole genome.
S1	gunc_css		The value of the CSS produced by GUNC.
S1	gunc_rss		The value of the reference representation score (RSS) produced by GUNC.
S1	gunc_contamination_proportion		The value of the contamination portion produced by GUNC.
S1	gunc_db		The reference database used by GUNC (GTDB, ProGenomes) that produced the highest CSS.
S1	ani_clean_half_species_rep_best_match	Values for genomes used in the ANI analysis.	The taxonomy obtained by the average nucleotide identity (ANI) analysis using the "clean half".
S1	ani_clean_half_species_rep_best_match_gid		The species representative obtained by the ANI analysis using the "clean half".
S1	ani_rank_highest_agree		The highest taxonomic rank at which the "clean half" agrees with the species representative identified by the ANI analysis.
S1	ani_identity_clean_half		The ANI of the "clean half" to the species representative identified by the ANI analysis.
S1	ani_af_clean_half		The alignment fraction (AF) of the "clean half" to the species representative identified by the ANI analysis.
S1	ani_congruent		If the "clean half" taxonomic classification was congruent with the species representative identified by the ANI analysis.
S1	ani_classification_type		If the taxonomic classification for the "clean half" would change based on the species representative identified by the ANI analysis.
S1	bac120_clean_half_taxonomy	Values for genomes used in the BAC120 analysis.	The "clean half" taxonomic assignment produced by the BAC120 analysis.
S1	bac120_rank_highest_agree		The highest taxonomic rank at which the "clean half" in the BAC120 analysis agrees with the original classification.
S2	Title	-	Grossly contaminated genomes identified in both analyses.
S2	gid	GTDB R207 metadata.	The genome identifier used at NCBI.
S2	flagged_by_ncbi_as_contaminated		If the genome has been flagged as contaminated at NCBI.
S2	contig_count		The number of contigs present in the genome.
S2	genome_type		The type of genome (MAG, SAG, Isolate).
S2	original_gtdb_r207_classification		The taxonomic classification of the whole genome at GTDB in R207.
S2	gtdb_species_rep		Is the genome is designated as a GTDB species representative.
S2	taxonomic_novelty		The taxonomic novelty assigned to the whole genome using the GTDB R207 taxonomy.
S2	number_of_genomes_in_gtdb_species_cluster		The number of genomes in the GTDB species cluster.
S2	gunc_rank_at_which_highest_css_occurs	Values produced by GUNC.	The rank at which the highest clade separation score (CSS) is produced for the whole genome.
S2	gunc_css		The value of the CSS produced by GUNC.
S2	gunc_rss		The value of the reference representation score (RSS) produced by GUNC.
S2	gunc_contam_prop		The value of the contamination portion produced by GUNC.
S2	gunc_db		The reference database used by GUNC (GTDB, ProGenomes) that produced the highest CSS.
S2	clean_half_highest_rank_that_agrees	Values for genomes used in the ANI analysis.	The highest taxonomic rank at which the "clean half" agrees with the species representative identified by the ANI analysis.
S2	clean_half_identity		The ANI of the "clean half" to the species representative identified by the ANI analysis.
S2	clean_half_af		The alignment fraction (AF) of the "clean half" to the species representative identified by the ANI analysis.
S2	clean_half_species_rep_best_match		The taxonomy obtained by the average nucleotide identity (ANI) analysis using the "clean half".
S2	clean_half_species_rep_best_match_gid		The species representative obtained by the ANI analysis using the "clean half".
S2	clean_half_congruent		If the "clean half" taxonomic classification was congruent with the species representative identified by the ANI analysis.
S2	chimeric_level		The type of contamination identified by analyzing the "chimeric half" using the ANI methodology.
S2	chimeric_half_ani		The ANI of the "chimeric half" to the species representative identified by the ANI analysis.
S2	chimeric_half_af		The alignment fraction (AF) of the "chimeric half" to the species representative identified by the ANI analysis.
S2	chimeric_half_gtdb_r207_classification		The taxonomy obtained by the average nucleotide identity (ANI) analysis using the "chimeric half".
S2	ani_chimeric_half_species_rep_best_match_gid		The taxonomy obtained by the average nucleotide identity (ANI) analysis using the "chimeric half".
S2	ani_chimeric_half_congruent		If the "chimeric half" taxonomic classification was congruent with the species representative identified by the ANI analysis.
S2	tree_congruent	Values for genomes used in the BAC120 analysis.	If the taxonomic classification for the "clean half" was congruent with the expected genus in the BAC120 analysis.
S2	classification	Summary data used for both analyses.	If the "clean half" taxonomic classification was congruent in both the BAC120 and ANI analyses.

## Sheet: Table S1
gtdb_r207_original_information							gunc_output						ani_analysis							bac120_tree_analysis
gid	contig_count	genome_type	original_gtdb_r207_classification	gtdb_species_rep	taxonomic_novelty	number_of_genomes_in_gtdb_species_cluster	number_of_genome_in_gtdb_species_that_fail_gunc	gunc_rank_at_which_highest_css_occurs	gunc_css	gunc_rss	gunc_contamination_proportion	gunc_db	ani_clean_half_species_rep_best_match	ani_clean_half_species_rep_best_match_gid	ani_rank_highest_agree	ani_identity_clean_half	ani_af_clean_half	ani_congruent	ani_classification_type	bac120_clean_half_taxonomy	bac120_rank_highest_agree
GCA_902568005.1	17	isolate	d__Bacteria;p__Actinobacteriota;c__Acidimicrobiia;o__Actinomarinales;f__Actinomarinaceae;g__Actinomarina;s__Actinomarina sp000384495	no	strain	3	2	genus	0.8	0.89	0.02	gtdb	s__Actinomarina sp902619825	GCA_902619825.1	genus	95.3966	0.902	no	changed	n/a	n/a
GCA_902539685.1	24	isolate	d__Bacteria;p__Actinobacteriota;c__Acidimicrobiia;o__Actinomarinales;f__Actinomarinaceae;g__Actinomarina;s__Actinomarina sp000384495	no	strain	3	2	order	0.62	0.88	0.03	gtdb	s__Actinomarina sp902619825	GCA_902619825.1	genus	95.1809	0.9291	no	changed	n/a	n/a
GCA_902593295.1	51	isolate	d__Bacteria;p__Actinobacteriota;c__Acidimicrobiia;o__Actinomarinales;f__Actinomarinaceae;g__Actinomarina;s__Actinomarina sp902580215	no	strain	5	2	order	0.54	0.81	0.03	gtdb	s__Actinomarina sp902580215	GCA_902580215.1	species	94.5761	0.8462	inconclusive	new	n/a	n/a
GCA_017515185.1	324	MAG	d__Bacteria;p__Actinobacteriota;c__Actinomycetia;o__Actinomycetales;f__Bifidobacteriaceae;g__RGIG7107;s__RGIG7107 sp017538895	no	strain	5	2	phylum	0.73	0.42	0.26	progenomes	none	none	none	<75%	none	inconclusive	new	n/a	n/a
GCF_000698005.1	70	isolate	d__Bacteria;p__Actinobacteriota;c__Actinomycetia;o__Actinomycetales;f__Microbacteriaceae;g__Clavibacter;s__Clavibacter michiganensis	no	strain	49	2	class	1	0.93	0.02	gtdb	s__Clavibacter michiganensis	GCF_900168345.1	species	94.8339	0.8621	inconclusive	new	n/a	n/a
GCF_002929465.1	397	isolate	d__Bacteria;p__Actinobacteriota;c__Actinomycetia;o__Actinomycetales;f__Micrococcaceae;g__Pseudarthrobacter;s__Pseudarthrobacter polychromogenes	no	strain	5	1	genus	0.93	0.99	0.06	gtdb	s__Pseudarthrobacter polychromogenes	GCF_014644495.1	species	94.973	0.7093	inconclusive	new	n/a	n/a
GCA_001695755.1	4	isolate	d__Bacteria;p__Actinobacteriota;c__Actinomycetia;o__Mycobacteriales;f__Mycobacteriaceae;g__Mycobacterium;s__Mycobacterium tokaiense	no	strain	4	1	genus	0.49	0.97	0.03	progenomes	s__Mycobacterium tokaiense	GCF_010725885.1	species	94.9725	0.9005	inconclusive	new	n/a	n/a
GCA_008668795.1	252	MAG	d__Bacteria;p__Actinobacteriota;c__Coriobacteriia;o__Coriobacteriales;f__Coriobacteriaceae;g__Collinsella;s__Collinsella aerofaciens_M	no	strain	15	4	genus	1	0.94	0.08	gtdb	s__Collinsella aerofaciens_G	GCF_005844325.1	genus	94.8577	0.8702	inconclusive	new	n/a	n/a
GCA_008668585.1	230	MAG	d__Bacteria;p__Actinobacteriota;c__Coriobacteriia;o__Coriobacteriales;f__Coriobacteriaceae;g__Collinsella;s__Collinsella aerofaciens_M	no	strain	15	4	family	0.99	0.95	0.06	gtdb	s__Collinsella aerofaciens_M	GCF_015560765.1	species	94.8716	0.8632	inconclusive	new	n/a	n/a
GCF_015667745.1	277	isolate	d__Bacteria;p__Actinobacteriota;c__Coriobacteriia;o__Coriobacteriales;f__Coriobacteriaceae;g__Collinsella;s__Collinsella aerofaciens_P	no	strain	3	1	phylum	0.46	0.91	0.03	progenomes	s__Collinsella aerofaciens_F	GCF_001405375.1	genus	95.4678	0.9494	no	changed	n/a	n/a
GCA_905193315.1	258	MAG	d__Bacteria;p__Actinobacteriota;c__Coriobacteriia;o__Coriobacteriales;f__Coriobacteriaceae;g__Collinsella;s__Collinsella sp002232035	no	strain	32	2	genus	0.88	0.93	0.02	gtdb	s__Collinsella sp900546775	GCA_900546775.1	genus	95.9794	0.796	no	changed	n/a	n/a
GCA_902388545.1	280	MAG	d__Bacteria;p__Actinobacteriota;c__Coriobacteriia;o__Coriobacteriales;f__Coriobacteriaceae;g__Collinsella;s__Collinsella sp003436275	no	strain	16	2	order	0.53	0.85	0.02	progenomes	s__Collinsella sp900543275	GCA_900543275.1	genus	95.6549	0.9226	no	changed	n/a	n/a
GCA_902363945.1	55	isolate	d__Bacteria;p__Actinobacteriota;c__Coriobacteriia;o__Coriobacteriales;f__Coriobacteriaceae;g__Collinsella;s__Collinsella sp003459245	no	strain	13	2	family	0.8	0.98	0.03	gtdb	s__Collinsella sp900543275	GCA_900543275.1	genus	95.5935	0.8232	no	changed	n/a	n/a
GCF_003462845.1	55	isolate	d__Bacteria;p__Actinobacteriota;c__Coriobacteriia;o__Coriobacteriales;f__Coriobacteriaceae;g__Collinsella;s__Collinsella sp003459245	no	strain	13	2	family	0.8	0.98	0.03	gtdb	s__Collinsella sp900543275	GCA_900543275.1	genus	95.5935	0.8232	no	changed	n/a	n/a
GCA_905212495.1	250	MAG	d__Bacteria;p__Actinobacteriota;c__Coriobacteriia;o__Coriobacteriales;f__Coriobacteriaceae;g__Collinsella;s__Collinsella sp900540895	no	strain	2	1	family	0.67	0.98	0.02	gtdb	s__Collinsella sp900541065	GCA_900541065.1	genus	95.4014	0.9125	no	changed	n/a	n/a
GCA_900548685.1	262	isolate	d__Bacteria;p__Actinobacteriota;c__Coriobacteriia;o__Coriobacteriales;f__Coriobacteriaceae;g__Collinsella;s__Collinsella sp900541125	no	strain	10	1	phylum	0.47	0.9	0.02	progenomes	s__Collinsella sp019041915	GCF_019041915.1	genus	95.396	0.9676	no	changed	n/a	n/a
GCA_018363345.1	60	MAG	d__Bacteria;p__Actinobacteriota;c__Coriobacteriia;o__Coriobacteriales;f__Coriobacteriaceae;g__Collinsella;s__Collinsella sp900552995	no	strain	3	1	order	1	0.97	0.03	gtdb	s__Collinsella sp900552705	GCA_900552705.1	genus	94.5916	0.7135	inconclusive	new	n/a	n/a
GCA_900760075.1	234	MAG	d__Bacteria;p__Actinobacteriota;c__Coriobacteriia;o__Coriobacteriales;f__Coriobacteriaceae;g__Collinsella;s__Collinsella sp900554455	no	strain	3	1	family	0.57	0.83	0.02	progenomes	s__Collinsella aerofaciens_F	GCF_001405375.1	genus	95.0222	0.9475	no	changed	n/a	n/a
GCA_900549575.1	167	isolate	d__Bacteria;p__Actinobacteriota;c__Coriobacteriia;o__Coriobacteriales;f__Coriobacteriaceae;g__Collinsella;s__Collinsella sp900754275	no	strain	3	3	family	0.49	0.97	0.02	gtdb	s__Collinsella sp003459245	GCF_003459245.1	genus	95.4158	0.9217	no	changed	n/a	n/a
GCA_900756095.1	55	MAG	d__Bacteria;p__Actinobacteriota;c__Coriobacteriia;o__Coriobacteriales;f__Coriobacteriaceae;g__Collinsella;s__Collinsella sp900758375	no	strain	8	1	family	0.84	0.96	0.04	gtdb	s__Collinsella sp900542085	GCA_900542085.1	genus	95.6405	0.8808	no	changed	n/a	n/a
GCA_905214255.1	47	MAG	d__Bacteria;p__Actinobacteriota;c__Coriobacteriia;o__Coriobacteriales;f__Coriobacteriaceae;g__Collinsella;s__Collinsella sp902405995	no	strain	5	1	phylum	0.94	0.97	0.02	gtdb	s__Collinsella sp003436275	GCF_003436275.1	genus	95.2277	0.8191	no	changed	n/a	n/a
GCA_905208535.1	51	MAG	d__Bacteria;p__Actinobacteriota;c__Coriobacteriia;o__Coriobacteriales;f__Coriobacteriaceae;g__Collinsella;s__Collinsella sp905214435	no	strain	5	1	class	0.5	0.88	0.05	progenomes	s__Collinsella sp900544115	GCA_900544115.1	genus	95.2988	0.8931	no	changed	n/a	n/a
GCA_905214135.1	45	MAG	d__Bacteria;p__Actinobacteriota;c__Coriobacteriia;o__Coriobacteriales;f__Coriobacteriaceae;g__Collinsella;s__Collinsella sp905215065	no	strain	13	3	genus	1	0.97	0.05	gtdb	s__Collinsella sp902399975	GCA_902399975.1	genus	95.3646	0.8803	no	changed	n/a	n/a
GCA_905215365.1	49	MAG	d__Bacteria;p__Actinobacteriota;c__Coriobacteriia;o__Coriobacteriales;f__Coriobacteriaceae;g__Collinsella;s__Collinsella sp905215385	no	strain	17	2	genus	0.59	0.76	0.02	progenomes	s__Collinsella sp003459245	GCF_003459245.1	genus	95.2635	0.8877	no	changed	n/a	n/a
GCA_018370815.1	59	MAG	d__Bacteria;p__Actinobacteriota;c__Coriobacteriia;o__Coriobacteriales;f__Eggerthellaceae;g__Adlercreutzia;s__Adlercreutzia celatus_A	no	strain	16	7	genus	0.78	0.85	0.1	gtdb	s__Adlercreutzia equolifaciens	GCF_000478885.1	genus	95.8229	0.8807	no	changed	n/a	n/a
GCA_900759525.1	165	MAG	d__Bacteria;p__Bacteroidota;c__Bacteroidia;o__Bacteroidales;f__Bacteroidaceae;g__Bacteroides;s__Bacteroides cellulosilyticus	no	strain	42	13	phylum	1	0.89	0.04	progenomes	s__Bacteroides cellulosilyticus	GCF_000158035.1	species	94.851	0.808	inconclusive	new	n/a	n/a
GCA_905214645.1	852	MAG	d__Bacteria;p__Bacteroidota;c__Bacteroidia;o__Bacteroidales;f__Bacteroidaceae;g__Bacteroides;s__Bacteroides intestinigallinarum	no	strain	8	2	phylum	0.84	0.83	0.02	progenomes	s__Bacteroides intestinigallinarum	GCF_014334015.1	species	94.9193	0.469	inconclusive	new	n/a	n/a
GCA_017465765.1	310	MAG	d__Bacteria;p__Bacteroidota;c__Bacteroidia;o__Bacteroidales;f__Bacteroidaceae;g__Phocaeicola;s__Phocaeicola sp017466635	no	strain	2	1	order	0.85	0.62	0.06	progenomes	s__Phocaeicola sp015060705	GCA_015060705.1	genus	88.67	0.7376	inconclusive	new	n/a	n/a
GCA_900761055.1	146	MAG	d__Bacteria;p__Bacteroidota;c__Bacteroidia;o__Bacteroidales;f__Bacteroidaceae;g__Phocaeicola;s__Phocaeicola vulgatus	no	strain	263	80	genus	0.51	0.89	0.06	gtdb	s__Phocaeicola vulgatus	GCF_000012825.1	species	94.4258	0.7807	inconclusive	new	n/a	n/a
GCF_009493905.1	119	isolate	d__Bacteria;p__Bacteroidota;c__Bacteroidia;o__Bacteroidales;f__Bacteroidaceae;g__Prevotella;s__Prevotella copri	no	strain	97	12	genus	0.46	0.84	0.03	gtdb	s__Prevotella sp015074785	GCF_015074785.1	genus	96.2301	0.843	no	changed	n/a	n/a
GCA_018383955.1	325	MAG	d__Bacteria;p__Bacteroidota;c__Bacteroidia;o__Bacteroidales;f__Bacteroidaceae;g__Prevotella;s__Prevotella hominis	no	strain	13	2	family	0.88	0.89	0.03	gtdb	s__Prevotella sp900554835	GCA_900554835.1	genus	95.7081	0.7915	no	changed	n/a	n/a
GCF_009494015.1	125	isolate	d__Bacteria;p__Bacteroidota;c__Bacteroidia;o__Bacteroidales;f__Bacteroidaceae;g__Prevotella;s__Prevotella sp015074785	no	strain	45	5	genus	0.62	0.85	0.03	gtdb	s__Prevotella copri	GCF_000157935.1	genus	95.9084	0.785	no	changed	n/a	n/a
GCA_018056875.1	145	MAG	d__Bacteria;p__Bacteroidota;c__Bacteroidia;o__Bacteroidales;f__UBA932;g__Bact-08;s__Bact-08 sp018433265	no	strain	3	2	family	1	0.69	0.03	gtdb	s__Bact-08 sp018433265	GCA_018433265.1	species	95.5633	0.3993	inconclusive	new	n/a	n/a
GCA_903846615.1	362	MAG	d__Bacteria;p__Bacteroidota;c__Bacteroidia;o__Chitinophagales;f__Chitinophagaceae;g__JJ008;s__JJ008 sp005791465	no	strain	5	2	phylum	0.9	0.85	0.02	gtdb	s__JJ008 sp005791465	GCA_005791465.1	species	94.9111	0.7169	inconclusive	new	n/a	n/a
GCA_002703565.1	55	MAG	d__Bacteria;p__Bacteroidota;c__Bacteroidia;o__Flavobacteriales;f__Flavobacteriaceae;g__UBA3537;s__UBA3537 sp002684355	no	strain	3	1	phylum	0.93	0.93	0.02	gtdb	s__UBA3537 sp002690085	GCA_002690085.1	genus	96.3082	0.5395	no	changed	n/a	n/a
GCF_002912425.1	197	isolate	d__Bacteria;p__Campylobacterota;c__Campylobacteria;o__Campylobacterales;f__Campylobacteraceae;g__Campylobacter_A;s__Campylobacter_A concisus_AB	no	strain	23	3	family	1	0.95	0.02	gtdb	s__Campylobacter_A concisus_F	GCF_003048675.2	genus	95.3477	0.9456	no	changed	n/a	n/a
GCF_002913635.1	206	isolate	d__Bacteria;p__Campylobacterota;c__Campylobacteria;o__Campylobacterales;f__Campylobacteraceae;g__Campylobacter_A;s__Campylobacter_A concisus_AB	no	strain	23	3	order	1	0.94	0.06	gtdb	s__Campylobacter_A concisus_F	GCF_003048675.2	genus	95.2028	0.9401	no	changed	n/a	n/a
GCF_016806285.1	58	isolate	d__Bacteria;p__Campylobacterota;c__Campylobacteria;o__Campylobacterales;f__Helicobacteraceae;g__Helicobacter;s__Helicobacter pylori_CI	no	strain	283	3	class	1	0.9	0.02	progenomes	s__Helicobacter pylori	GCF_900478295.1	genus	95.7097	0.9668	no	changed	n/a	n/a
GCF_016806405.1	58	isolate	d__Bacteria;p__Campylobacterota;c__Campylobacteria;o__Campylobacterales;f__Helicobacteraceae;g__Helicobacter;s__Helicobacter pylori_CI	no	strain	283	3	phylum	0.74	0.92	0.02	progenomes	s__Helicobacter pylori	GCF_900478295.1	genus	95.5785	0.9586	no	changed	n/a	n/a
GCF_902845755.1	79	isolate	d__Bacteria;p__Campylobacterota;c__Campylobacteria;o__Campylobacterales;f__Helicobacteraceae;g__Helicobacter;s__Helicobacter pylori_CJ	no	strain	66	2	phylum	1	0.92	0.03	gtdb	s__Helicobacter pylori	GCF_900478295.1	genus	95.5641	0.9704	no	changed	n/a	n/a
GCA_018239885.1	265	MAG	d__Bacteria;p__Chlamydiota;c__Chlamydiia;o__Chlamydiales;f__JAAKFR01;g__SZAS-3;s__SZAS-3 sp018239815	no	strain	2	1	class	0.84	0.47	0.52	gtdb	none	none	none	<75%	none	inconclusive	new	n/a	n/a
GCA_903931905.1	529	MAG	d__Bacteria;p__Chloroflexota;c__Anaerolineae;o__Anaerolineales;f__EnvOPS12;g__UBA877;s__UBA877 sp903884265	no	strain	2	2	phylum	0.65	0.59	0.03	gtdb	s__UBA877 sp903873975	GCA_903873975.1	genus	80.2285	0.5884	inconclusive	new	n/a	n/a
GCA_007096555.1	285	MAG	d__Bacteria;p__Cyanobacteria;c__Cyanobacteriia;o__Cyanobacteriales;f__Microcystaceae;g__Microcystis;s__Microcystis wesenbergii	no	strain	19	1	class	0.85	0.92	0.02	gtdb	s__Microcystis aeruginosa_E	GCA_007095785.1	genus	95.4508	0.8245	no	changed	n/a	n/a
GCA_017394825.1	554	MAG	d__Bacteria;p__Firmicutes_A;c__Clostridia;o__Christensenellales;f__Christensenellaceae;g__QANA01;s__QANA01 sp017439085	no	strain	9	2	phylum	0.63	0.45	0.04	progenomes	s__QANA01 sp017439085	GCA_017439085.1	species	99.8054	0.456	inconclusive	new	n/a	n/a
GCA_009493725.1	29	MAG	d__Bacteria;p__Firmicutes_A;c__Clostridia;o__Eubacteriales;f__Eubacteriaceae;g__Pseudoramibacter;s__Pseudoramibacter fermentans	no	strain	5	2	genus	0.97	0.64	0.03	gtdb	s__Pseudoramibacter porci	GCF_009696145.1	genus	85.1211	0.8474	inconclusive	new	n/a	n/a
GCA_900765305.1	55	MAG	d__Bacteria;p__Firmicutes_A;c__Clostridia;o__TANB77;f__CAG-508;g__CAG-492;s__CAG-492 sp000434335	no	strain	4	2	class	1	0.7	0.04	progenomes	s__CAG-492 sp000434335	GCA_000434335.1	species	94.623	0.5788	inconclusive	new	n/a	n/a
GCF_001812365.1	108	isolate	d__Bacteria;p__Firmicutes_A;c__Clostridia;o__Tissierellales;f__Peptoniphilaceae;g__Anaerococcus;s__Anaerococcus vaginalis	no	strain	3	1	family	0.65	0.89	0.02	progenomes	s__Anaerococcus obesiensis	GCF_000311745.1	genus	97.1547	0.9385	no	changed	n/a	n/a
GCF_001815585.1	99	isolate	d__Bacteria;p__Firmicutes_A;c__Clostridia;o__Tissierellales;f__Peptoniphilaceae;g__Anaerococcus;s__Anaerococcus vaginalis_C	no	strain	2	2	genus	0.46	0.89	0.05	progenomes	s__Anaerococcus obesiensis	GCF_000311745.1	genus	97.1997	0.9642	no	changed	n/a	n/a
GCA_900765645.1	33	MAG	d__Bacteria;p__Firmicutes_C;c__Negativicutes;o__Veillonellales;f__Dialisteraceae;g__Dialister;s__Dialister sp900557365	no	strain	4	2	family	0.51	0.8	0.02	gtdb	s__Dialister sp900557365	GCA_900557365.1	species	97.8554	0.4688	inconclusive	new	n/a	n/a
GCA_905200745.1	71	MAG	d__Bacteria;p__Firmicutes_C;c__Negativicutes;o__Veillonellales;f__Dialisteraceae;g__UBA1822;s__UBA1822 sp002314995	no	strain	3	1	phylum	0.91	0.6	0.04	progenomes	s__UBA1822 sp900545365	GCA_900545365.1	genus	80.9705	0.5452	inconclusive	new	n/a	n/a
GCF_009649595.1	216	isolate	d__Bacteria;p__Firmicutes;c__Bacilli;o__Lactobacillales;f__Lactobacillaceae;g__Limosilactobacillus;s__Limosilactobacillus reuteri_D	no	strain	32	4	family	0.98	0.9	0.04	gtdb	s__Limosilactobacillus reuteri	GCF_000016825.1	genus	95.5456	0.893	no	changed	n/a	n/a
GCF_008269775.1	29	isolate	d__Bacteria;p__Firmicutes;c__Bacilli;o__Lactobacillales;f__Listeriaceae;g__Listeria;s__Listeria monocytogenes_C	no	strain	176	2	genus	0.65	0.88	0.03	progenomes	s__Listeria monocytogenes_B	GCF_000307025.1	genus	95.1389	0.9404	no	changed	n/a	n/a
GCA_016939315.1	69	MAG	d__Bacteria;p__Firmicutes;c__Bacilli;o__Lactobacillales;f__Streptococcaceae;g__Streptococcus;s__Streptococcus sp001556435	no	strain	79	3	family	1	0.87	0.03	gtdb	s__Streptococcus salivarius	GCF_000785515.1	genus	95.3426	0.8526	no	changed	n/a	n/a
GCF_018499505.1	20	isolate	d__Bacteria;p__Firmicutes;c__Bacilli;o__Lactobacillales;f__Streptococcaceae;g__Streptococcus;s__Streptococcus sp001813295	no	strain	6	1	family	0.87	0.92	0.02	progenomes	s__Streptococcus parasanguinis_D	GCF_001073155.1	genus	95.8632	0.9369	no	changed	n/a	n/a
GCA_003487585.1	590	MAG	d__Bacteria;p__Gemmatimonadota;c__Gemmatimonadetes;o__Longimicrobiales;f__UBA6960;g__UBA822;s__UBA822 sp002731735	no	strain	5	4	family	0.99	0.78	0.05	gtdb	s__UBA822 sp002712565	GCA_002712565.1	genus	97.8548	0.5888	no	changed	n/a	n/a
GCA_002291775.1	311	MAG	d__Bacteria;p__Gemmatimonadota;c__Gemmatimonadetes;o__Longimicrobiales;f__UBA6960;g__UBA822;s__UBA822 sp002731735	no	strain	5	4	family	0.99	0.8	0.03	gtdb	s__UBA822 sp002712565	GCA_002712565.1	genus	97.7984	0.5738	no	changed	n/a	n/a
GCF_000964075.1	62	isolate	d__Bacteria;p__Proteobacteria;c__Alphaproteobacteria;o__Caulobacterales;f__Caulobacteraceae;g__Brevundimonas;s__Brevundimonas sp005484585	no	strain	2	1	order	0.48	0.9	0.04	progenomes	s__Brevundimonas nasdae_A	GCF_000813765.1	genus	95.6702	0.9521	no	changed	n/a	n/a
GCA_902619155.1	31	MAG	d__Bacteria;p__Proteobacteria;c__Alphaproteobacteria;o__HIMB59;f__HIMB59;g__HIMB59;s__HIMB59 sp902538085	no	strain	3	1	family	0.61	0.86	0.02	gtdb	s__HIMB59 sp902555695	GCA_902555695.1	genus	96.1515	0.6559	no	changed	n/a	n/a
GCA_902573475.1	42	isolate	d__Bacteria;p__Proteobacteria;c__Alphaproteobacteria;o__HIMB59;f__HIMB59;g__HIMB59;s__HIMB59 sp902616855	no	strain	3	1	class	0.49	0.89	0.02	gtdb	s__HIMB59 sp902546975	GCA_902546975.1	genus	95.4164	0.8051	no	changed	n/a	n/a
GCA_902528895.1	47	MAG	d__Bacteria;p__Proteobacteria;c__Alphaproteobacteria;o__Pelagibacterales;f__Pelagibacteraceae;g__Pelagibacter;s__Pelagibacter sp902522115	no	strain	3	1	order	0.95	0.83	0.03	progenomes	s__Pelagibacter sp902522115	GCA_902522115.1	species	94.8188	0.8148	inconclusive	new	n/a	n/a
GCA_002728285.1	42	MAG	d__Bacteria;p__Proteobacteria;c__Alphaproteobacteria;o__Rhizobiales_B;f__TMED25;g__TMED25;s__TMED25 sp002694595	no	strain	3	2	phylum	0.6	0.87	0.02	gtdb	s__TMED25 sp902633855	GCA_902633855.1	genus	94.7539	0.7759	inconclusive	new	n/a	n/a
GCA_011523095.1	584	MAG	d__Bacteria;p__Proteobacteria;c__Alphaproteobacteria;o__Thalassobaculales;f__Thalassobaculaceae;g__GCA-002701455;s__GCA-002701455 sp902578675	no	strain	2	1	order	1	0.77	0.05	gtdb	s__GCA-002701455 sp002690995	GCA_002690995.1	genus	95.4819	0.8734	no	changed	n/a	n/a
GCA_016707075.1	32	MAG	d__Bacteria;p__Proteobacteria;c__Gammaproteobacteria;o__Burkholderiales;f__Burkholderiaceae;g__JAABRC01;s__JAABRC01 sp011391115	no	strain	3	2	family	0.52	0.7	0.02	gtdb	s__JAABRC01 sp011391115	GCA_011391115.1	species	97.1193	0.4052	inconclusive	new	n/a	n/a
GCA_013213925.1	444	MAG	d__Bacteria;p__Proteobacteria;c__Gammaproteobacteria;o__Enterobacterales;f__Alteromonadaceae;g__Pseudoalteromonas;s__Pseudoalteromonas sp002684115	no	strain	5	1	class	0.72	0.78	0.02	gtdb	s__Pseudoalteromonas shioyasakiensis	GCF_001550135.1	genus	96.8923	0.8994	no	changed	n/a	n/a
GCF_017151305.1	197	isolate	d__Bacteria;p__Proteobacteria;c__Gammaproteobacteria;o__Enterobacterales;f__Enterobacteriaceae;g__Enterobacter;s__Enterobacter asburiae_B	no	strain	70	25	genus	0.84	0.85	0.04	gtdb	s__Enterobacter cloacae_M	GCF_002208095.1	genus	97.4136	0.9702	no	changed	n/a	n/a
GCF_014284905.1	144	isolate	d__Bacteria;p__Proteobacteria;c__Gammaproteobacteria;o__Enterobacterales;f__Enterobacteriaceae;g__Klebsiella;s__Klebsiella quasipneumoniae	no	strain	644	182	family	0.98	0.9	0.07	progenomes	s__Klebsiella pneumoniae	GCF_000742135.1	genus	95.9888	0.9612	no	changed	n/a	n/a
GCF_002035805.1	193	isolate	d__Bacteria;p__Proteobacteria;c__Gammaproteobacteria;o__Enterobacterales;f__Enterobacteriaceae;g__Salmonella;s__Salmonella enterica	no	strain	12285	2365	family	0.57	0.85	0.03	progenomes	s__Salmonella diarizonae	GCF_008692785.1	genus	96.0528	0.8631	no	changed	n/a	n/a
GCF_002835625.1	204	isolate	d__Bacteria;p__Proteobacteria;c__Gammaproteobacteria;o__Enterobacterales;f__Pasteurellaceae;g__Haemophilus;s__Haemophilus influenzae	no	strain	511	22	phylum	1	0.96	0.06	gtdb	s__Haemophilus aegyptius	GCF_900475885.1	genus	97.0821	0.9111	no	changed	n/a	n/a
GCF_003495765.1	32	isolate	d__Bacteria;p__Proteobacteria;c__Gammaproteobacteria;o__Enterobacterales;f__Pasteurellaceae;g__Haemophilus;s__Haemophilus influenzae_E	no	strain	88	8	genus	0.55	0.88	0.03	progenomes	s__Haemophilus influenzae	GCF_001457655.1	genus	97.4577	0.9735	no	changed	n/a	n/a
GCA_001509115.1	266	MAG	d__Bacteria;p__Thermotogota;c__Thermotogae;o__Petrotogales;f__Kosmotogaceae;g__Mesotoga;s__Mesotoga sp003228205	no	strain	5	2	genus	0.63	0.76	0.03	progenomes	s__Mesotoga sp011620045	GCA_011620045.1	genus	94.0879	0.5751	inconclusive	new	n/a	n/a
GCA_002731855.1	168	MAG	d__Bacteria;p__Verrucomicrobiota;c__Verrucomicrobiae;o__Pedosphaerales;f__UBA1096;g__UBA1096;s__UBA1096 sp002453165	no	strain	7	2	phylum	1	0.88	0.03	gtdb	s__UBA1096 sp002453165	GCA_002453165.1	species	94.9394	0.8269	inconclusive	new	n/a	n/a
GCA_011523145.1	528	MAG	d__Bacteria;p__Verrucomicrobiota;c__Verrucomicrobiae;o__Verrucomicrobiales;f__DEV007;g__EC70;s__EC70 sp002696885	no	strain	3	1	phylum	0.89	0.83	0.04	gtdb	s__EC70 sp002696885	GCA_002696885.1	species	97.0145	0.453	inconclusive	new	n/a	n/a
GCA_011524575.1	407	MAG	d__Bacteria;p__Bacteroidota;c__Bacteroidia;o__Flavobacteriales;f__Flavobacteriaceae;g__Aquimarina;s__Aquimarina sp011524575	yes	species	1	1	phylum	0.61	0.56	0.03	progenomes	n/a	n/a	n/a	n/a	n/a	n/a	n/a	g__unclassified	family
GCA_017525015.1	23	MAG	d__Bacteria;p__Firmicutes;c__Bacilli;o__RF39;f__UBA660;g__Coprovivens;s__Coprovivens sp017525015	yes	species	1	1	order	0.9	0.48	0.04	gtdb	n/a	n/a	n/a	n/a	n/a	n/a	n/a	g__unclassified	family
GCA_012964215.1	337	MAG	d__Bacteria;p__Marinisomatota;c__Marinisomatia;o__Marinisomatales;f__TCS55;g__GCA-002701945;s__GCA-002701945 sp012964215	yes	strain	2	2	genus	0.56	0.73	0.48	gtdb	n/a	n/a	n/a	n/a	n/a	n/a	n/a	g__unclassified	family
GCA_002788135.1	80	MAG	d__Bacteria;p__Patescibacteria;c__Paceibacteria;o__UBA9983_A;f__UBA1539;g__UBA1539;s__UBA1539 sp002788135	yes	strain	10	4	phylum	0.53	0.85	0.02	progenomes	n/a	n/a	n/a	n/a	n/a	n/a	n/a	f__unclassified	order
GCA_016203935.1	97	MAG	d__Bacteria;p__Patescibacteria;c__Andersenbacteria;o__JACQLU01;f__JACQLU01;g__JACQLU01;s__JACQLU01 sp016203935	yes	order	1	1	kingdom	0.49	0.38	0.06	gtdb	n/a	n/a	n/a	n/a	n/a	n/a	n/a	c__unclassified	phylum

## Sheet: Table S2
gtdb_r207_original_information								gunc_output					ani_analysis												bac120_tree_analysis	consensus
gid	flagged_by_ncbi_as_contaminated	contig_count	genome_type	original_gtdb_r207_classification	gtdb_species_rep	taxonomic_novelty	number_of_genomes_in_gtdb_species_cluster	gunc_rank_at_which_highest_css_occurs	gunc_css	gunc_rss	gunc_contam_prop	gunc_db	clean_half_highest_rank_that_agrees	clean_half_identity	clean_half_af	clean_half_species_rep_best_match	clean_half_species_rep_best_match_gid	clean_half_congruent	chimeric_level	chimeric_half_ani	chimeric_half_af	chimeric_half_gtdb_r207_classification	ani_chimeric_half_species_rep_best_match_gid	ani_chimeric_half_congruent	tree_congruent	classification
GCA_003222275.1	no	646	MAG	d__Bacteria;p__Acidobacteriota;c__Vicinamibacteria;o__Fen-336;f__Fen-336;g__AA32;s__AA32 sp003222275	yes	species	1	genus	0.52	0.99	0.04	gtdb	genus	82.5008	0.6802	s__AA32 sp003223555	GCA_003223555.1	inconclusive	inter-phylum	89.3652	0.2711	p__Methylomirabilota;c__Methylomirabilia;o__Rokubacteriales;f__CSP1-6;g__AR12;s__AR12 sp003220225	GCA_003220225.1	inconclusive	yes	same (genus)
GCA_003962875.1	no	949	MAG	d__Bacteria;p__Actinobacteriota;c__Acidimicrobiia;o__Acidimicrobiales;f__Microtrichaceae;g__AWTP1-35;s__AWTP1-35 sp003962875	yes	species	1	class	0.83	0.99	0.07	gtdb		81.5136	0.3579	s__AWTP1-35 sp018268735	GCA_018268735.1	inconclusive	inter-class	92.7577	0.1054	c__Actinomycetia;o__Mycobacteriales;f__Mycobacteriaceae;g__Gordonia;s__Gordonia sp002477755	GCA_002477755.1	inconclusive	yes	same (genus)
GCA_002713605.1	no	43	MAG	d__Bacteria;p__Actinobacteriota;c__Acidimicrobiia;o__Acidimicrobiales;f__UBA8592;g__UBA8592;s__UBA8592 sp002713605	yes	strain	2	kingdom	0.88	0.54	0.16	progenomes	genus	86.7941	0.7063	s__UBA8592 sp002295705	GCA_002295705.1	inconclusive	inter-domain	98.8543	0.2806	d__Archaea;p__Thermoplasmatota;c__Poseidoniia;o__Poseidoniales;f__Thalassarchaeaceae;g__MGIIb-O2;s__MGIIb-O2 sp002497245	GCA_002497245.1	inconclusive	yes	same (genus)
GCA_003149555.1	yes	39	MAG	d__Bacteria;p__Actinobacteriota;c__Actinomycetia;o__Actinomycetales;f__Microbacteriaceae;g__Aquiluna;s__Aquiluna sp003149555	yes	species	1	class	0.99	0.63	0.15	progenomes		81.3125	0.4242	s__Aquiluna sp016780945	GCA_016780945.1	inconclusive	inter-phylum	98.3438	0.2183	p__Proteobacteria;c__Alphaproteobacteria;o__Sphingomonadales;f__Sphingomonadaceae;g__Erythrobacter;s__Erythrobacter sp003149575	GCA_003149575.1	inconclusive	yes	same (genus)
GCA_003485135.1	no	68	MAG	d__Bacteria;p__Patescibacteria;c__ABY1;o__SG8-24;f__GWF2-40-263;g__UBA12478;s__UBA12478 sp000993535	no	strain	2	phylum	0.74	0.99	0.09	gtdb	species	99.9835	0.7514	same	GCA_000993535.1	yes	inter-phylum	99.8994	0.2658	p__Verrucomicrobiota;c__Lentisphaeria;o__Victivallales;f__GWF2-45-14;g__GWF2-44-16;s__GWF2-44-16 sp001803225	GCA_001803225.1	inconclusive	n/a	same
GCA_014385135.2	yes	577	isolate	d__Bacteria;p__Firmicutes_A;c__Clostridia;o__Lachnospirales;f__Lachnospiraceae;g__Merdisoma;s__Merdisoma sp014290175	no	strain	3	genus	1	0.71	0.43	gtdb	species	99.9694	1	same	GCF_014290175.1	yes	inter-order	98.0367	0.747	o__Oscillospirales;f__Acutalibacteraceae;g__Pseudoruminococcus_A;s__Pseudoruminococcus_A massiliensis	GCF_900291955.1	no	n/a	same
GCA_002322975.1	no	94	MAG	d__Bacteria;p__Patescibacteria;c__ABY1;o__UBA1558;f__UBA1558;g__UBA1558;s__UBA1558 sp002785295	no	strain	4	family	1	0.91	0.13	gtdb	species	99.9619	0.9597	same	GCA_002785295.1	yes	inter-class	99.756	0.2743	c__Microgenomatia;o__UBA1400;f__PJMF01;g__CG2-30-36-39;s__CG2-30-36-39 sp001873435	GCA_001873435.1	inconclusive	n/a	same
GCA_002306855.1	no	71	MAG	d__Bacteria;p__Proteobacteria;c__Alphaproteobacteria;o__MPNO01;f__UBA830;g__UBA830;s__UBA830 sp002937455	no	strain	5	order	0.86	0.98	0.07	gtdb	species	99.952	0.9961	same	GCA_002937455.1	yes	inter-order	99.9608	0.2213	o__HIMB59;f__GCA-002718135;g__AG-337-I02;s__AG-337-I02 sp002718135	GCA_002718135.1	inconclusive	n/a	same
GCA_000999255.1	no	100	MAG	d__Bacteria;p__Patescibacteria;c__ABY1;o__UBA1558;f__UBA10009;g__UBA10009;s__UBA10009 sp001001205	no	strain	9	class	0.94	0.87	0.19	gtdb	species	99.8263	0.9541	same	GCA_001001205.1	yes	inter-phylum	99.1762	0.3333	p__Planctomycetota;c__Phycisphaerae;o__Sedimentisphaerales;f__UBA12454;g__GWC2-45-44;s__GWC2-45-44 sp001824555	GCA_001824555.1	inconclusive	n/a	same
GCA_003518665.1	no	952	MAG	d__Bacteria;p__Firmicutes_A;c__Clostridia;o__Oscillospirales;f__Acutalibacteraceae;g__Ruminococcus_E;s__Ruminococcus_E bromii_A	no	strain	5	genus	1	0.69	0.1	gtdb	species	99.2609	0.9397	same	GCF_900101355.1	yes	inter-order	97.5132	0.2624	o__Monoglobales;f__Monoglobaceae;g__UMGS1820;s__UMGS1820 sp902766745	GCA_902766745.1	inconclusive	n/a	same
GCA_015661035.1	no	401	MAG	d__Bacteria;p__Actinobacteriota;c__Humimicrobiia;o__Humimicrobiales;f__Humimicrobiaceae;g__Calidiofonticultor;s__Calidiofonticultor daggyaiensis	yes	genus	1	order	0.98	0.36	0.04	gtdb		75.1279	0.3368	p__Proteobacteria;c__Gammaproteobacteria;o__Enterobacterales_A;f__Enterobacteriaceae_A;g__Stammera;s__Stammera capleta_F	GCA_015134395.1	inconclusive	inter-phylum	74.8785	0.3368	p__Proteobacteria;c__Gammaproteobacteria;o__Enterobacterales_A;f__Enterobacteriaceae_A;g__Stammera;s__Stammera capleta_F	GCA_015134395.1	inconclusive	yes	same (family)
GCA_009891525.1	yes	65	isolate	d__Bacteria;p__Firmicutes;c__Bacilli;o__Lactobacillales;f__Enterococcaceae;g__Enterococcus_B;s__Enterococcus_B lactis	no	strain	335	phylum	1	0.95	0.18	gtdb	species	98.301	0.9347	same	GCF_015751045.1	yes	inter-phylum	98.3404	0.3177	p__Bacteroidota;c__Bacteroidia;o__Bacteroidales;f__Bacteroidaceae;g__Bacteroides;s__Bacteroides fragilis	GCF_000025985.1	inconclusive	n/a	same
GCA_016703905.1	yes	55	MAG	d__Bacteria;p__Coprothermobacterota;c__Coprothermobacteria;o__Coprothermobacterales;f__Coprothermobacteraceae;g__Coprothermobacter;s__Coprothermobacter proteolyticus	no	strain	6	phylum	1	0.89	0.23	gtdb	species	98.1344	1	same	GCF_000020945.1	yes	inter-domain	99.1366	0.2919	d__Archaea;p__Methanobacteriota;c__Methanobacteria;o__Methanobacteriales;f__Methanothermobacteraceae_A;g__Methanothermobacter_A;s__Methanothermobacter_A sp012840175	GCA_012840175.1	inconclusive	n/a	same
GCA_002327645.1	no	163	MAG	d__Bacteria;p__Chloroflexota;c__Dehalococcoidia;o__Dehalococcoidales;f__UBA2162;g__UBA2162;s__UBA2162 sp002335405	no	strain	3	genus	0.77	0.84	0.19	gtdb	species	95.7996	0.8909	same	GCA_002335405.1	yes	inter-family	96.1863	0.1034	f__RBG-16-60-22;g__GCA-2688435;s__GCA-2688435 sp002688435	GCA_002688435.1	inconclusive	n/a	same
GCA_016870235.1	no	716	MAG	d__Bacteria;p__Actinobacteriota;c__Thermoleophilia;o__Gaiellales;f__Gaiellaceae;g__Gaiella;s__Gaiella sp016870235	yes	species	1	family	0.45	0.39	0.11	gtdb	genus	80.3124	0.6773	s__Gaiella occulta	GCF_003351045.1	inconclusive	inter-order	75.4693	0.336	o__Solirubrobacterales;f__Solirubrobacteraceae;g__Conexibacter;s__Conexibacter arvalis	GCF_014199525.1	inconclusive	yes	same (genus)
GCA_905193145.1	yes	188	MAG	d__Bacteria;p__Bacteroidota;c__Bacteroidia;o__Bacteroidales;f__Marinifilaceae;g__Odoribacter;s__Odoribacter sp905193145	yes	species	1	family	0.64	0.71	0.28	gtdb	none	<75%	none	none	none	inconclusive	inter-family	98.002	0.2653	f__Bacteroidaceae;g__Bacteroides;s__Bacteroides salyersiae	GCF_000381365.1	inconclusive	yes	same (genus)
GCA_002170165.1	yes	99	MAG	d__Bacteria;p__Bacteroidota;c__Bacteroidia;o__Flavobacteriales;f__BACL11;g__TMED123;s__TMED123 sp002170165	yes	genus	1	phylum	0.81	0.44	0.42	progenomes		78.6847	0.4364	g__DUAL01;s__DUAL01 sp012960835	GCA_012960835.1	inconclusive	inter-phylum	91.6678	0.3892	p__Proteobacteria;c__Alphaproteobacteria;o__MPNO01;f__UBA2964;g__GCA-2724505;s__GCA-2724505 sp002724505	GCA_002724505.1	inconclusive	yes	same (family)
GCA_016875645.1	no	371	MAG	d__Bacteria;p__Chloroflexota;c__Limnocylindria;o__Limnocylindrales;f__CSP1-4;g__VGPE01;s__VGPE01 sp016875645	yes	genus	1	order	0.47	0.37	0.04	progenomes		78.4704	0.3832	g__CF-46;s__CF-46 sp005882635	GCA_005882635.1	inconclusive	inter-phylum	74.7502	0.0312	p__Myxococcota;c__Polyangia;o__Haliangiales;f__Haliangiaceae;g__UBA2376;s__UBA2376 sp016707895	GCA_016707895.1	inconclusive	yes	same (family)
GCA_016781485.1	no	158	MAG	d__Bacteria;p__Chloroflexota;c__Limnocylindria;o__Limnocylindrales;f__CSP1-4;g__YB3-1;s__YB3-1 sp016781485	yes	genus	1	order	0.61	0.34	0.04	progenomes		77.7063	0.2635	g__JAFMJV01;s__JAFMJV01 sp017853275	GCA_017853275.1	inconclusive	inter-phylum	74.6467	0.0339	p__Myxococcota;c__Polyangia;o__Haliangiales;f__Haliangiaceae;g__WYBA01;s__WYBA01 sp011526095	GCA_011526095.1	inconclusive	yes	same (family)
GCA_016868955.1	no	218	MAG	d__Bacteria;p__CSP1-3;c__CSP1-3;o__CSP1-3;f__VGFF01;g__VGFF01;s__VGFF01 sp016868955	yes	family	1	order	0.45	0.32	0.2	gtdb		74.806	0.3051	p__Myxococcota;c__Polyangia;o__Haliangiales;f__Haliangiaceae;g__UBA2376;s__UBA2376 sp016707895	GCA_016707895.1	inconclusive	inter-phylum	74.8085	0.2882	p__Myxococcota;c__Polyangia;o__Haliangiales;f__Haliangiaceae;g__UBA2376;s__UBA2376 sp016707895	GCA_016707895.1	inconclusive	yes	same (order)
GCA_900755895.1	yes	245	MAG	d__Bacteria;p__Firmicutes_A;c__Clostridia;o__Oscillospirales;f__Acutalibacteraceae;g__Acutalibacter;s__Acutalibacter sp900755895	yes	strain	2	genus	0.84	0.61	0.26	gtdb	genus	81.1134	0.5391	s__Acutalibacter ornithocaccae	GCA_000435395.1	inconclusive	inter-family	86.9936	0.2456	f__Oscillospiraceae;g__Lawsonibacter;s__Lawsonibacter asaccharolyticus	GCA_003112755.1	inconclusive	yes	same (genus)
GCA_017411665.1	yes	396	MAG	d__Bacteria;p__Firmicutes_A;c__Clostridia;o__Oscillospirales;f__Oscillospiraceae;g__HGM13010;s__HGM13010 sp017411665	yes	species	1	phylum	0.83	0.51	0.05	gtdb	genus	82.0947	0.5655	s__HGM13010 sp017415945	GCA_017415945.1	inconclusive	inter-domain	99.8938	0.4239	d__Archaea;p__Halobacteriota;c__Methanomicrobia;o__Methanomicrobiales;f__Methanocorpusculaceae;g__Methanocorpusculum;s__Methanocorpusculum sp017399555	GCA_017399555.1	inconclusive	yes	same (genus)
GCA_017475185.1	no	34	MAG	d__Bacteria;p__Firmicutes_A;c__Clostridia;o__TANB77;f__CAG-508;g__CAG-492;s__CAG-492 sp017475185	yes	species	1	phylum	0.54	0.45	0.03	progenomes	genus	83.1982	0.5914	s__CAG-492 sp017528375	GCA_017528375.1	inconclusive	inter-phylum	98.5159	0.2932	p__Firmicutes;c__Bacilli;o__RF39;f__UBA660;g__CAG-417;s__CAG-417 sp017525855	GCA_017525855.1	inconclusive	yes	same (genus)
GCA_905200315.1	yes	208	MAG	d__Bacteria;p__Firmicutes_A;c__Clostridia;o__TANB77;f__CAG-508;g__Merdicola;s__Merdicola sp905200315	yes	species	1	family	0.96	0.79	0.29	gtdb	genus	90.9977	0.7106	s__Merdicola sp900555085	GCA_900555085.1	inconclusive	inter-order	94.4515	0.4098	o__Peptostreptococcales;f__Peptostreptococcaceae;g__Intestinibacter;s__Intestinibacter bartlettii	GCF_000154445.1	inconclusive	yes	same (genus)
GCA_017525855.1	no	131	MAG	d__Bacteria;p__Firmicutes;c__Bacilli;o__RF39;f__UBA660;g__CAG-417;s__CAG-417 sp017525855	yes	species	1	order	0.58	0.47	0.06	gtdb	genus	80.1683	0.5	s__CAG-417 sp902791625	GCA_902791625.1	inconclusive	inter-phylum	98.5834	0.3755	p__Firmicutes_A;c__Clostridia;o__TANB77;f__CAG-508;g__CAG-492;s__CAG-492 sp017475185	GCA_017475185.1	inconclusive	yes	same (genus)
GCA_002705575.1	no	78	MAG	d__Bacteria;p__Marinisomatota;c__Marinisomatia;o__SCGC-AAA003-L08;f__GCA-002719095;g__GCA-002719095;s__GCA-002719095 sp002705575	yes	species	1	phylum	0.98	0.99	0.09	gtdb	none	<75%	none	none	none	inconclusive	inter-phylum	98.7533	0.2723	p__Proteobacteria;c__Alphaproteobacteria;o__Pelagibacterales;f__Pelagibacteraceae;g__GCA-2704625;s__GCA-2704625 sp002171275	GCA_002171275.2	inconclusive	yes	same (genus)
GCA_905339255.1	no	336	isolate	d__Bacteria;p__Myxococcota_A;c__UBA9160;o__UBA9160;f__UBA9160;g__MYXO;s__MYXO sp905339255	yes	genus	1	order	0.54	0.42	0.16	gtdb		77.4217	0.4358	f__PR03;g__PR03;s__PR03 sp003576805	GCA_003576805.1	inconclusive	inter-family	75.7354	0.0968	f__PR03;g__PR03;s__PR03 sp003576805	GCA_003576805.1	inconclusive	yes	same (family)
GCA_019248085.1	no	136	SAG	d__Bacteria;p__Patescibacteria;c__Dojkabacteria;o__SC72;f__SC72;g__UBA12078;s__UBA12078 sp019248085	yes	species	1	phylum	0.53	0.44	0.07	gtdb	genus	83.8745	0.7619	s__UBA12078 sp903906305	GCA_903906305.1	inconclusive	inter-class	99.9774	0.2444	c__ABY1;o__BM507;f__UBA12465;g__CAJAVM01;s__CAJAVM01 sp019248265	GCA_019248265.1	inconclusive	yes	same (genus)
GCA_017302815.1	no	568	MAG	d__Bacteria;p__Planctomycetota;c__UBA11346;o__UBA11346;f__UBA11346;g__UBA11346;s__UBA11346 sp017302815	yes	species	1	family	0.54	0.37	0.04	gtdb	genus	82.7932	0.5918	s__UBA11346 sp003482625	GCA_003482625.1	inconclusive	inter-phylum	75.923	0.1104	p__Proteobacteria;c__Alphaproteobacteria;o__Acetobacterales;f__Acetobacteraceae;g__Roseomonas;s__Roseomonas cervicalis	GCF_000164635.1	inconclusive	yes	same (genus)
GCA_002718135.1	no	19	MAG	d__Bacteria;p__Proteobacteria;c__Alphaproteobacteria;o__HIMB59;f__GCA-002718135;g__AG-337-I02;s__AG-337-I02 sp002718135	yes	species	1	phylum	0.75	0.45	0.03	progenomes		79.2128	0.3081	s__AG-337-I02 sp902586695	GCA_902586695.1	inconclusive	inter-order	99.9449	0.2474	o__MPNO01;f__UBA830;g__UBA830;s__UBA830 sp002937455	GCA_002937455.1	inconclusive	yes	same (genus)
GCA_009377375.1	no	438	MAG	d__Bacteria;p__Proteobacteria;c__Alphaproteobacteria;o__MPNO01;f__UBA2964;g__WHUE01;s__WHUE01 sp009377375	yes	genus	1	phylum	0.77	0.57	0.02	gtdb		77.2469	0.2443	o__Rhodospirillales;f__Magnetospirillaceae;g__Magnetospirillum;s__Magnetospirillum sp902729435	GCF_902729435.1	inconclusive	inter-family	77.4149	0.299	f__MPNO01;g__MPNO01;s__MPNO01 sp002239065	GCA_002239065.1	inconclusive	yes	same (family)
GCA_002937455.1	no	19	MAG	d__Bacteria;p__Proteobacteria;c__Alphaproteobacteria;o__MPNO01;f__UBA830;g__UBA830;s__UBA830 sp002937455	yes	strain	5	order	0.67	1	0.07	gtdb	none	<75%	none	none	none	inconclusive	inter-order	99.9454	0.2213	o__HIMB59;f__GCA-002718135;g__AG-337-I02;s__AG-337-I02 sp002718135	GCA_002718135.1	inconclusive	yes	same (genus)
GCA_002171275.2	no	24	MAG	d__Bacteria;p__Proteobacteria;c__Alphaproteobacteria;o__Pelagibacterales;f__Pelagibacteraceae;g__GCA-2704625;s__GCA-2704625 sp002171275	yes	species	1	family	0.71	0.28	0.46	progenomes		98.8931	0.4528	o__TMED127;f__TMED127;g__GCA-002690875;s__GCA-002690875 sp002690875	GCA_002690875.1	inconclusive	inter-phylum	98.4661	0.4434	p__Marinisomatota;c__Marinisomatia;o__SCGC-AAA003-L08;f__GCA-002719095;g__GCA-002719095;s__GCA-002719095 sp002705575	GCA_002705575.1	inconclusive	yes	same (genus)
GCA_002169755.1	no	44	MAG	d__Bacteria;p__Proteobacteria;c__Alphaproteobacteria;o__Pelagibacterales;f__Pelagibacteraceae;g__Pelagibacter_A;s__Pelagibacter_A sp002169755	yes	species	1	family	0.65	0.39	0.1	progenomes	genus	79.9191	0.5238	s__Pelagibacter_A sp902572605	GCA_902572605.1	inconclusive	inter-class	100	0.4252	c__Gammaproteobacteria;o__Pseudomonadales;f__Porticoccaceae;g__TMED48;s__TMED48 sp002689135	GCA_002689135.1	inconclusive	yes	same (genus)
GCA_002170205.2	yes	7	MAG	d__Bacteria;p__Proteobacteria;c__Alphaproteobacteria;o__Pelagibacterales;f__Pelagibacteraceae;g__Pelagibacter;s__Pelagibacter sp002170205	yes	species	1	phylum	1	0.62	0.1	progenomes	genus	82.1391	0.6056	s__Pelagibacter sp902562875	GCA_902562875.1	inconclusive	inter-class	100	0.2553	c__Gammaproteobacteria;o__SAR86;f__TMED112;g__TMED112;s__TMED112 sp002690945	GCA_002690945.1	inconclusive	yes	same (genus)
GCA_002708525.1	yes	21	MAG	d__Bacteria;p__Proteobacteria;c__Alphaproteobacteria;o__Pelagibacterales;f__Pelagibacteraceae;g__Pelagibacter;s__Pelagibacter sp002708525	yes	species	1	order	0.96	0.67	0.16	progenomes	genus	79.1218	0.5714	s__Pelagibacter sp902543405	GCA_902543405.1	inconclusive	inter-class	96.6643	0.2558	c__Gammaproteobacteria;o__SAR86;f__D2472;g__D2472;s__D2472 sp902602595	GCA_902602595.1	inconclusive	yes	same (genus)
GCA_014653585.1	no	47	SAG	d__Bacteria;p__Proteobacteria;c__Alphaproteobacteria;o__Pelagibacterales;f__Pelagibacteraceae;g__Pelagibacter;s__Pelagibacter sp014653585	yes	species	1	family	1	0.86	0.11	gtdb	genus	88.6838	0.7581	s__Pelagibacter sp902524545	GCA_902524545.1	inconclusive	inter-family	98.8414	0.2308	f__AG-422-B15;g__AG-422-B15;s__AG-422-B15 sp014653725	GCA_014653725.1	inconclusive	yes	same (genus)
GCA_016764835.1	no	407	MAG	d__Bacteria;p__Proteobacteria;c__Alphaproteobacteria;o__Rhodobacterales;f__Rhodobacteraceae;g__NORP247;s__NORP247 sp016764835	yes	genus	1	family	0.94	0.67	0.16	gtdb	none	<75%	none	none	none	inconclusive	inter-order	99.2081	0.3387	o__Caulobacterales;f__Maricaulaceae;g__Robiginitomaculum_B;s__Robiginitomaculum_B sp002733805	GCA_002733805.1	inconclusive	yes	same (family)
GCA_002690875.1	no	63	MAG	d__Bacteria;p__Proteobacteria;c__Alphaproteobacteria;o__TMED127;f__TMED127;g__GCA-002690875;s__GCA-002690875 sp002690875	yes	species	1	class	0.95	0.99	0.11	gtdb	genus	85.2666	0.7972	s__GCA-002690875 sp002689325	GCA_002689325.1	inconclusive	inter-class	98.338	0.2388	c__Gammaproteobacteria;o__Burkholderiales;f__Burkholderiaceae_A;g__UBA7377;s__UBA7377 sp002171155	GCA_002171155.1	inconclusive	yes	same (genus)
GCF_017368815.1	no	76	isolate	d__Bacteria;p__Proteobacteria;c__Gammaproteobacteria;o__Burkholderiales;f__Burkholderiaceae;g__Comamonas;s__Comamonas denitrificans_A	yes	strain	4	order	0.46	0.7	0.05	progenomes	genus	83.4569	0.5708	s__Comamonas sp019104825	GCA_019104825.1	inconclusive	inter-family	84.2	0.2112	f__Rhodocyclaceae;g__Thauera;s__Thauera sp018240785	GCA_018240785.1	inconclusive	yes	same (genus)
GCA_003567855.1	no	302	MAG	d__Bacteria;p__Proteobacteria;c__Gammaproteobacteria;o__PWYM01;f__PWYM01;g__PWYM01;s__PWYM01 sp003567855	yes	strain	4	phylum	0.53	0.52	0.03	progenomes		78.1361	0.3182	s__PWYM01 sp007127715	GCA_007127715.1	inconclusive	inter-phylum	74.8867	0.2344	p__Myxococcota;c__Polyangia;o__Haliangiales;f__Haliangiaceae;g__WYBA01;s__WYBA01 sp011526095	GCA_011526095.1	inconclusive	yes	same (genus)
GCA_017997455.1	no	409	MAG	d__Bacteria;p__Proteobacteria;c__Gammaproteobacteria;o__Xanthomonadales;f__Ahniellaceae;g__JAGOEZ01;s__JAGOEZ01 sp017997455	yes	strain	3	order	0.49	0.56	0.07	gtdb	order	79.6627	0.5837	f__Rhodanobacteraceae;g__Mizugakiibacter;s__Mizugakiibacter sediminis	GCF_000953855.2	inconclusive	inter-family	78.6875	0.3392	f__Xanthomonadaceae;g__Rehaibacterium;s__Rehaibacterium terrae	GCF_014202935.1	inconclusive	yes	same (genus)
GCA_009691645.1	no	137	MAG	d__Bacteria;p__Verrucomicrobiota;c__Verrucomicrobiae;o__Pedosphaerales;f__SIAT01;g__SIAT01;s__SIAT01 sp009691645	yes	strain	2	order	0.53	0.6	0.06	gtdb		81.9942	0.277	f__SXTU01;g__SXTU01;s__SXTU01 sp009695395	GCA_009695395.1	inconclusive	inter-family	78.6531	0.2559	f__SXTU01;g__SXTU01;s__SXTU01 sp009695395	GCA_009695395.1	inconclusive	yes	same (genus)
